# Supplementary material for: Applying molecular dynamics simulations to validate OCT1 substrates uncovers vitamin K1 as a high-affinity ligand
Source: Front Pharmacol. 2026 Jun 19;17:1830280. doi: 10.3389/fphar.2026.1830280 (PMC13328187; doi:10.3389/fphar.2026.1830280)
Supplement: Supplementary file 2 [file Table1.xlsx]

## Sheet: 138 substrates-List 1
1. 1-(2-phenoxyethyl)-biguanide (2-Phenoxyethylamine)
2. 1-(3-phenylpropyl)-biguanide
3. 1-(4-Phenyl-butyl)-biguanide
4. 1-(m-phenoxyphenyl)-biguanide
5. 1-(p-chlorophenethyl)-biguanid
6. 1-(p-chlorophenyl)-biguanide
7. 1-(p-methoxybenzyl)-biguanide
8. 1-(p-methyl)-biguanide
9. 13 1I-labeled m-iodobenzylguanidine (Iobenguane sulfate)
10. 1-methyl-4-phenylpyridinium (MPP + )
11. 1-n-pentylbiguanide
12. 2-(2,4-dichlorophenyl)ethyl-biguanide
13. 2-(4-biphenyl)ethyl-biguanide (4-Ethylbiphenyl)
14. 2,2-diphenylethyl-biguanide (1-(2-Amino-ethyl) biguanide)
15. 2,3-Dihydro-1H-inden-2-yl acetate(2,3-dihydro-1H-inden-2-yl-biguanide)
16. 2-ehylidene-1,5-dimethyl-3,3-diphenylpyrrolidine (EDDP)
17. 3-methoxymorphinan
18. 4-[4-(dimethylamino)styryl]-N-methylpyridinium iodide
19. 4H-1-benzopyran-4-one-biguanide
20. Acebutolol
21. Acetylcholine
22. Aciclovir(acyclovir)
23. Aflatoxin B1
24. Albuterol
25. Amifampridine
26. Amiloride
27. Amisulpride
28. Anisodine
29. Atecegatran(AR-H067637)
30. Atenolol
31. Atenolol
32. Atenolol-(R)
33. Azidoprocainamide
34. Benzyltriethylammonium
35. Berberine
36. Berberrubine
37. Bromosulfophthalein
38. Butylscopolamine
39. Cyclo(His-pro)
40. Cycloguanil
41. 4',6-Diamidino-2-phenylindole(DAPI)
42. Debrisoquine
43. Dehydrocordaline
44. Denatonium
45. Dextrorphan
46. Dimethylphenylpiperazinium
47. Dobutamine
48. Dopamine
49. Edrophonium
50. Epiberberine
51. Ethidium
52. Ethambutol
53. Etilefrine-(R)
54. Etilefrine-(S)
56.Famotidine
57. Fenoterol
58. Fenoterol-(R,R)
59. Frovatriptan
60. Ganciclovir
61. Glycopyrrolate
62. Guanfacine
63. Hydromorphone
64. Imeglimin
65. Ipratropium
66. Jatrorrhizine
67. Ketamine
68. Lamivudine
69. Lamotrigin(84057-84-1)
70. Mepenzolate
71. Meptazinol
72. meta-iodobenzylguanidine (mIBG)
73. Metformin
74. Methylnaltrexone
75. Milnacipran
76. Monocrotaline
77. Morphine
78. N 1 -methylnicotinamide
79. Nadolol
80. Naratriptan
81. N-ethyllidocaine
82. Nitidine
83. Nizatidine
84. N6-Methyladenosine
85. N-methylquinidine
86. N-methylquinine
87. Norfentanyl
88. Norlevorphanol
89. Noroxycodone
90. Octopamine
91. O-desmethyl tramadol
92. Orciprenaline-(R)
93. Oxaliplatin
94. Oxibutynin
95. Oxophenomium
96. Oxymorphone
97. 4-Guanidinobenzoic acid(p-(3-Aminoguanidino)-benzoic acid)
98. para-Aminosalicylic acid(4-Aminosalicylic acid)
99. para-Hydroxymethamphetamine(4-Hydroxymethamphetamine)
100. Pazopanib
101. Pentamidine
102. Phenformin
103. Phenylephrine
104. Picoplatin
105. Pirbuterol-(R)
106. Prenalterol
107. Procainamide
108. Procaterol
109. Proguanil
110. Prostaglandin E 2
111. Prothionamide
112. Quercetin
113. Ractopamine
114. Ranitidine
115. Retrorsine
116. Rhodamine 123
117. Ritodrine
118. Rizatriptan
119. Salbutamol-(R)
120. Salsolinol
121. Saracatinib
122. Sematilide
123. Sotalol
124. Sparteine
125. Sulpiride
126. Sumatriptan
127. Tetraethylammonium (TEA)
128. Thiamine
129. Tiotropium
130. Tributylmethylammonium
131. Trimethylamine N-oxide
132. Tropisetron
133. Trospium
134. Tyramine
135. Xamoterol (R)
136. Xamoterol (S)
137. YM155
138. Zalcitabine

## Sheet: 75 proven substrates-List 2
number	RUN	Binding Energy	molecular_names
1	2	-5.13	1-(2-phenoxyethyl)-biguanide (2-Phenoxyethylamine)
2	7	-5.18	1-(3-phenylpropyl)-biguanide
3	3	-6.39	1-(4-Phenyl-butyl)-biguanide
4	2	-6.8	1-(m-phenoxyphenyl)-biguanide
5	9	-6.47	1-(p-chlorophenethyl)-biguanid
6	1	-4.38	1-(p-chlorophenyl)-biguanide
7	6	-5.17	1-(p-methoxybenzyl)-biguanide
8	6	-4.38	1-(p-methyl)-biguanide
9	9	-5.35	13 1I-labeled m-iodobenzylguanidine (Iobenguane sulfate)
10	5	-5.35	1-methyl-4-phenylpyridinium (MPP + )
12	7	-5.77	2-(2,4-dichlorophenyl)ethyl-biguanide
13	1	-6.01	2-(4-biphenyl)ethyl-biguanide (4-Ethylbiphenyl)
15	4	-5.91	2,3-Dihydro-1H-inden-2-yl acetate(2,3-dihydro-1H-inden-2-yl-biguanide)
16	9	-7.64	2-ehylidene-1,5-dimethyl-3,3-diphenylpyrrolidine (EDDP)
17	6	-7.32	3-methoxymorphinan
18	8	-6.05	4-[4-(dimethylamino)styryl]-N-methyl pyridinium iodide
19	9	-5.66	4H-1-benzopyran-4-one-biguanide
21	8	-3.05	Acetylcholine
24	6	-3.68	Albuterol
25	5	-3.45	Amifampridine
31	9	-4.07	Atenolol
33	8	-3.49	Azidoprocainamide
34	4	-4.63	Benzyltriethylammonium
39	10	-5.67		Cyclo(His-pro)
40	1	-3.71		Cycloguanil
42	2	-4.57		Debrisoquine
45	10	-7.12		Dextrorphan
47	9	-6.36		Dobutamine
48	6	-4.8		Dopamine
49	8	-4.19		Edrophonium
50	6	-3.78		Epiberberine
51	6	-3.01		Ethidium
53	6	-4.65		Etilefrine-(R)
54	2	-4.83		Etilefrine-(S)
60	1	-5.93		Ganciclovir
63	3	-3.21		Hydromorphone
66	4	-5.78		Jatrorrhizine
67	8	-3.47		Ketamine
68	2	-4.48		Lamivudine
69	6	-3.32		Lamotrigin(84057-84-1)
71	8	-5.18		Meptazinol
75	4	-4.65		Milnacipran
76	8	-5.69		Monocrotaline
77	7	-4.15		Morphine
80	8	-5.89		Naratriptan
85	6	-5.81		N-methylquinidine
86	9	-5.77		N-methylquinine
87	4	-6.09		Norfentanyl
88	4	-3.71		Norlevorphanol
89	10	-3.85		Noroxycodone
90	7	-3.8		Octopamine
91	4	-3.81		O-desmethyl tramadol
95	4	-4.95		Oxophenomium
97	3	-3.47		4-Guanidinobenzoic acid(p-(3-Aminoguanidino)-benzoic acid)
98	8	-4.56		para-Aminosalicylic acid(4-Aminosalicylic acid)
100	8	-3.16		Pazopanib
102	10	-4.82		Phenformin
105	8	-3.55		Pirbuterol-(R)
106	5	-3.69		Prenalterol
107	9	-4.02		Procainamide
110	9	-4.45		Prostaglandin E 2
117	6	-4.66		Ritodrine
118	8	-4.34		Rizatriptan
119	3	-5.03		Salbutamol-(R)
121	2	-5.31		Saracatinib
124	2	-3.94		Sparteine
125	3	-3.45		Sulpiride
127	9	-4.85		Tetraethylammonium (TEA)
128	1	-3.22		Thiamine
131	4	-5.22		Trimethylamine N-oxide
132	2	-4.04		Tropisetron
133	10	-3.49		Trospium
135	7	-3.94		Xamoterol (R)
136	5	-4.95		Xamoterol (S)
137	2	-4.78		YM155

## Sheet: 40 substrates from ML-List 3
no	Runs	Energy
1	5	-5.4		Serotonin
2	6	-5.59		Frovatriptan
3	9	-6.8		Naratriptan
5	5	-4.1		Rizatriptan
6	9	1.34		Sumatriptan
7	5	-6.21		Eletriptan
8	9	-3.93		Ractopamine
10	4	-3.66		Adrenaline
11	8	-6.09		Pirbuterol
12	8	-5.52		Fenoterol
13	3	-0.87		Terbutaline			Organic Cation Transporter 1 (OCT1) plays a crucial role in hepatic metabolism by mediating the uptake of a range of metabolites and drugs. Genetic variations can alter the efficacy and safety of compounds transported by OCT1, such as those used for cardiovascular, oncological, and psychological indications. Despite its importance in drug
14	4	-4.19		Reproterol
15	7	-3.23		Salbutamol
16	10	-2.04		Formoterol
17	7	-3.06		Indacaterol
19	4	-4.32		Albuterol
21	3	-2.27		Clenbuterol
22	7	-1.35		Salmeterol
23	10	-1.99		Oxyphenonium
24	4	-1.44		Fenpiverinium
25	9	-5.91		Tolterodine
26	3	5.87		Glycopyrrolate
27	5	-5.29		Mepenzolate
28	5	-3.72		Clidinium
29	5	-3.72		Trospium
30	2	-3.8		Ipratropium
31	5	2.57		Trotropium
33	10	-0.71		Atropine
34	2	1.54		Scopolamine
35	6	4.88		Methylscopolamine
36	3	8.08		Butylscopolamine
37	8	-3.99		Histamine
38	2	-2.67		Famotidine
39	6	-4.94		Cimetidine
40	1	-1.51		Ranitidine
41	6	-2.09		Nizatidine
42	6	-1.72		Milnacipran
43	5	-6.05		Norfentanyl
44	9	-2.17		Noroxycodone
45	3	-2.1		fenpiverinium

## Sheet: selected _substrates-List 4
Binding Energy	Run		molecular_names
101.14	3		Cycloheximide
3.2	7		daunorubicin
-1.95	7		Metformin
-4.72	9		Olaparib
-6.05	8		vitamin_K1_Phytonadione
15.44	7		vitamin_k2_Menaquinone-7
20.56	10		vitamin_k3_Menadione
